# Supplementary material for: Flexible Electrochemical Biosensor Using Nanostructure-Modified Polymer Electrode for Detection of Viral Nucleic Acids
Source: Biosensors (Basel). 2024 Dec 4;14(12):594. doi: 10.3390/bios14120594 (PMC11674301; doi:10.3390/bios14120594)
Supplement: Supplementary file 1 [file biosensors-14-00594-s001.zip]

Archive with 1 entries (1 files):
- biosensors-3309365-supplementary.pdf
